# Supplementary material for: Overcome low levels of detection limit and choice of antibody affects detection of lipoarabinomannan in pediatric tuberculosis
Source: PLoS One. 2022 Oct 11;17(10):e0275838. doi: 10.1371/journal.pone.0275838 (PMC9553055; doi:10.1371/journal.pone.0275838)
Supplement: S1 Table — (XLSX) [file pone.0275838.s004.xlsx]

## Sheet: Table I-Pediatric 91
CSU ID	Smear / Culture	Diagnosed with TB (based on 1 of the 5 parameters)	OD450 CS35 / A194 Background 0.355 Cutoff 0.410	TBSA-1 (LAM @ ng/mL)	TBSA-2 (LAM @ ng/mL)	OD450 BJ76 / A194 Background 0.367 Cutoff 0.417 Run#1	OD450 BJ76 / A194 Background 0.324 Cutoff 0.374 Run#2
UP 161	BK - , CU +	1	1.0185	8.2	2.5	0.666	Not enough sample
UP 162	BK - , CU -	0	0.398	0	0	0.2835	0.322
UP 163	BK - , CU -	0	0.4097	4.6	3.5	0.737	0.6125
UP 164	BK - , CU -	0	0.4085	0	0	0.295	0.315
UP 165	BK - , CU -	0	0.4099	3.7	3.8	0.6305	0.566
UP 166	BK - , CU -	0	0.385	0	0	0.225	0.315
UP 167	BK - , CU +	1	0.455	2.9	2.1	0.555	0.4962
UP 168	BK - , CU -	0	0.2445	2.5	2.7	0.1735	0.3135
UP 169	BK - , CU -	0	0.817	2.9	2.6	0.3335	0.312
UP 170	BK - , CU -	0	0.4097	0	0	0.322	0.2285
UP 171	BK - , CU -	0	0.41	0	0	0.135	0.24
UP 172	BK - , CU -	1	0.4175	2	2.6	0.4825	0.52
UP 173	BK - , CU +	1	0.6135	1.3	2	0.498	0.6
UP 174	BK - , CU -	1	0.79	2	2.9	0.467	0.582
UP 175	BK - , CU -	0	0.32	0	0	0.222	0.307
UP 176	BK - , CU -	1	0.411	2.4	2.8	0.457	0.499
UP 177	BK - , CU +	1	0.6675	0.9	2.4	0.471	0.4115
UP 178	BK - , CU -	1	0.656	1.4	2.6	0.552	0.497
UP 179	BK - , CU -	0	0.573	2.4	2.4	0.245	0.294
UP 180	BK - , CU -	0	0.41	1.1	2.4	0.2955	0.234
UP 181	BK-, CU+	1	0.623	3.2	3.4	0.4425	0.5415
UP 182	BK-, CU-	0	0.753	0	0	0.2435	0.279
UP 183	BK-, CU+	1	0.417	3.6	5.1	0.583	0.605
UP 184	BK-, CU-	0	0.6575	0	0	0.369	0.317
UP 185	BK-, CU-	1	0.743	4.6	5.4	0.4505	0.462
UP 186	BK-, CU-	1	0.3655	2.2	1.7	0.554	0.5625
UP 187	BK-, CU-	0	0.6335	0	0	0.3415	0.3165
UP 188	BK - , CU +	1	0.414	4.8	6.2	0.5695	0.5075
UP 189	BK-, CU-	1	0.4177	3.9	4.5	0.509	0.5255
UP 190	BK-, CU-	0	0.3999	0	0	0.313	0.247
UP 191	BK-, CU-	0	0.41	0	0	0.15	0.204
UP 192	BK - , CU +	1	0.412	7	6.3	0.596	0.566
UP 193	BK-, CU-	1	0.3991	3.5	3.8	0.454	0.473
UP 194	BK-, CU-	0	0.41	0	0	0.24	0.17
UP 195	BK-, CU-	0	0.398	0	0	0.284	0.295
UP 196	BK-, CU-	0	0.411	0	0	0.259	0.231
UP 197	BK-, CU-	0	0.41	0	0	0.249	0.2955
UP 198	BK-, CU-	0	0.3995	0	0	0.292	0.3025
UP 199	BK-, CU-	0	0.4	0	0	0.313	0.2825
UP 200	BK - , CU -	1	0.397	3.1	3.4	0.6435	0.574
UP 201	BK - , CU -	1	0.399	2.5	4.8	0.6385	0.579
UP 202	BK - , CU -	1	0.3992	2.8	3	0.5625	0.5775
UP 203	BK - , CU -	1	0.39	5.7	5.4	0.4735	0.488
UP 204	BK - , CU -	0	0.4	0	0	0.286	0.2135
UP 205	BK - , CU -	1	0.135	4.9	3.6	0.476	0.4835
UP 206	BK - , CU +	1	0.7385	2.5	2.1	0.528	0.5275
UP 207	BK - , CU -	0	0.4115	0	0	0.225	0.2995
UP 208	BK - , CU -	0	0.4099	0	0	0.2245	0.2385
UP 209	BK - , CU -	0	0.7015	0	0	0.2415	0.227
UP 210	BK - , CU -	0	0.4097	0	0	0.2345	0.247
UP211	BK - , CU -	1	0.3998	3.9	4	0.5015	0.5105
UP 212	BK - , CU -	1	0.4066	4.2	6	0.491	0.488
UP 213	BK - , CU -	0	0.408	5.3	6.5	0.116	0.245
UP 214	BK - , CU -	0	0.398	0	0	0.2685	0.283
UP 215	BK - , CU -	0	0.7935	0	0	0.259	0.248
UP 216	BK - , CU +	1	0.414	6	7.2	0.433	0.4775
UP 217	BK - , CU -	0	0.4066	2.3	3.8	0.2855	0.2355
UP 218	BK - , CU -	0	0.407	0	0	0.3005	0.2885
UP 219	BK - , CU -	0	0.41	8.7	6.7	0.3985	0.375
UP 220	BK - , CU -	1	0.4072	1.7	4.7	0.5335	0.555
UP 221	BK - , CU -	0	0.396	6.7	4.7	0.305	0.267
UP 222	BK - , CU -	0	0.41	3.8	3.7	0.2885	0.241
UP 223	BK - , CU -	1	0.4096	3	4.5	0.4055	0.3825
UP 224	BK - , CU -	0	0.3974	0	0	0.2535	0.316
UP 225	BK - , CU -	0	0.3999	4.8	5.1	0.2235	0.2745
UP 226	BK - , CU -	0	0.7395	4.5	5.1	0.232	0.256
UP 227	BK - , CU -	0	0.4055	0	0	0.285	0.252
UP 228	BK - , CU -	0	0.406	0	0	0.1625	0.1725
UP 229	BK - , CU -	1	0.3951	3	3.9	0.454	0.4335
UP 230	BK - , CU +	1	0.4133	5.8	4.7	0.3825	0.4345
UP 231	BK - , CU +	1	0.4172	5	5	0.4935	0.4085
UP 232	BK - , CU -	1	0.3995	5.4	4.6	0.486	0.4615
UP 233	BK - , CU -	0	0.41	0	0	0.4095	0.4025
UP 234	BK - , CU +	1	0.4155	5.1	5.6	0.398	0.395
UP 235	BK - , CU -	0	0.406	0	0	0.24	0.215
UP 236	BK - , CU +	1	0.412	3.4	6.2	0.484	0.399
UP 237	BK-, CU+	1	0.4149	7.6	6.8	0.443	0.4395
UP 238	BK - , CU -	1	0.3996	5.6	6.9	0.4375	0.414
UP 239	BK - , CU -	0	0.4097	0	0	0.329	0.271
UP 240	BK - , CU +	1	0.4137	3.9	4.7	0.2915	0.3775
UP 241	BK - , CU -	0	0.3986	1.2	2.9	0.2945	0.275
UP 242	BK - , CU -	0	0.41	0	0	0.2145	0.263
UP 243	BK-, CU+	1	0.4151	1.4	2.4	0.456	0.4315
UP 244	BK - , CU -	0	0.409	0	0	0.3375	0.362
UP 245	BK - , CU -	0	0.4	0	0	0.1185	0.142
UP 246	BK/CU miss	1	0.4126	2.6	3.2	0.5085	0.456
UP 247	BK - , CU -	1	0.3989	0.5	3	0.4355	0.463
UP 248	BK - , CU -	0	0.3996	0	0	0.329	0.307
UP 249	BK - , CU -	0	0.4117	0	0	0.328	0.3195
UP 250	BK - , CU +	1	0.4148	1.1	6.6	0.5112	0.5415
UP 251	BK - , CU -	1	0.3975	0.8	2.3	0.4045	0.3995
