# Supplementary material for: Overcome low levels of detection limit and choice of antibody affects detection of lipoarabinomannan in pediatric tuberculosis
Source: PLoS One. 2022 Oct 11;17(10):e0275838. doi: 10.1371/journal.pone.0275838 (PMC9553055; doi:10.1371/journal.pone.0275838)
Supplement: S2 Table — (XLSX) [file pone.0275838.s005.xlsx]

## Sheet: Table II-Adult TB
CSU ID	Smear Status	Culture Status	Country of Origin	Age	LAM (@D-Ara) ng/mL	LAM (@ TBSA) ng/mL	OD450 CS35 / A194-01 Background 0.236 Cutoff 0.0.286	OD450 BJ76 / A194-01 Background 0.257 Cutoff 0.307 Run #1	OD450 BJ76 / A194-01 Background 0.282 Cutoff 0.332 Run # 2
3	2+,3+	CU+	Vietnam	38	25		0.997	0.222	0.276
6	2+,3+	CU+	South Africa	53			1.028	0.876	0.913
15	2+,3+	CU+	Vietnam	60	38		0.674	1.001	0.985
20	2+,3+	CU+	Vietnam	41	40.4		0.881	0.763	0.697
33	2+,3+	CU+	Vietnam	62	17.8		0.799	0.815	0.8676
45	Non TB	NA	Vietnam	27			0.2	0.15	0.2
46	Non TB	NA	Vietnam	81	0		0.2117	0.1976	0.221
59	2+,3+	CU+	Vietnam	24	8.2		0.8959	0.26	0.265
68	2+,3+	CU+	South Africa	NA	40		1.537	0.917	0.888
74	Non TB	NA	Vietnam	67	0		0.192	0.201	0.247
84	2+,3+	CU+	Vietnam	26	19		0.971	0.219	0.176
100	Non TB	NA	Vietnam	45	0		0.222	0.175	0.2
101	Non TB	NA	Vietnam	61	0		0.19	0.243	0.25
116	Non TB	NA	Vietnam	42	20.2	27.4	0.2	0.221	0.281
132	Non TB	NA	Vietnam	38	0		0.211	0.22	0.193
136	Non TB	NA	Vietnam	64	0		0.174	0.199	0.256
155	Non TB	NA	Vietnam	49	0		0.203	0.111	0.157
161	Non TB	NA	South Africa	29	31	34.5	0.118	0.215	0.29
165	2+,3+	CU+	Vietnam	34	11.9		0.794	0.196	0.202
168	2+,3+	CU+	South Africa	28	15.4		1.219	1.53	1.026
171	2+,3+	CU+	Vietnam	28	16.7		0.869	0.749	0.807
172	2+,3+	CU+	Vietnam	28	11.9		0.824	0.241	0.278
183	2+,3+	CU+	Vietnam	22	16.7		0.775	0.913	1.15
196	Non TB	NA	Vietnam	34	0		0.175	0.175	0.2
198	Non TB	NA	Vietnam	39	0		0.101	0.199	0.217
